# Supplementary material for: Differences of the midline-crossing venous drainage pattern in supraumbilical and infraumbilical regions: Angiographic study using fresh cadavers
Source: PLoS One. 2020 Nov 16;15(11):e0242214. doi: 10.1371/journal.pone.0242214 (PMC7668592; doi:10.1371/journal.pone.0242214)
Supplement: S1 File — (ZIP) [file pone.0242214.s001.zip]

Archive with 9 entries (9 files):
- Figure8.tif
- Figure1.tif
- Figure2.tif
- Figure3.tif
- Figure4.tif
- Figure5.tif
- Figure6.tif
- __MACOSX/._Figure6.tif
- Figure7.tif
